# Supplementary material for: Halogen Bond-Assisted Supramolecular Dimerization of Pyridinium-Fused 1,2,4-Selenadiazoles via Four-Center Se2N2 Chalcogen Bonding
Source: Int J Mol Sci. 2024 Apr 3;25(7):3972. doi: 10.3390/ijms25073972 (PMC11011651; doi:10.3390/ijms25073972)
Supplement: Supplementary file 1 [file ijms-25-03972-s001.zip]

Archive with 1 entries (1 files):
- ijms-2949782-supplementary.pdf
